# Supplementary material for: Harnessing the biological complexity of Big Data from LINCS gene expression signatures
Source: PLoS One. 2018 Aug 29;13(8):e0201937. doi: 10.1371/journal.pone.0201937 (PMC6114505; doi:10.1371/journal.pone.0201937)
Supplement: S1 File — (ZIP) [file pone.0201937.s001.zip]

Archive with 5 entries (4 files):
- S1-file.pdf
- __MACOSX/
- __MACOSX/._S1-file.pdf
- SignInfo.rda
- __MACOSX/._SignInfo.rda
